# Supplementary material for: Immature Dentate Granule Cells Require Ntrk2/Trkb for the Formation of Functional Hippocampal Circuitry
Source: iScience. 2020 Apr 18;23(5):101078. doi: 10.1016/j.isci.2020.101078 (PMC7200316; doi:10.1016/j.isci.2020.101078)
Supplement: Table S1. Statistical Analysis for Data Presented in Figures S6A and S6B and Related to Figure 6 — (A and B) Paired-pulse facilitation of fEPSPs evoked at the CA3-CA1 synapse following stimulation of Schaffer collaterals. [file mmc2.xlsx]

## Sheet: Table S1
Table S1. Statistical analysis for data presented in Figure S6A-B. (A-B) Paired-pulse facilitation of fEPSPs evoked at the CA3-CA1 synapse following stimulation of Schaffer collaterals.
Figure S6A
TrkbGad1-WT		Interval
		10 ms	20 ms	40 ms	100 ms	200 ms	500 ms
	1	140.61	203.971	270.273	206.538	143.702	98.3311
	2	193.192	192.164	176.273	123.56	97.655	112.226
	3	59.7248	119.259	104.028	101.272	97.6309	97.1769
	4	238.448	207.916	199.58	117.273	94.2839	113.897
	5	145.818	130.807	132.636	156.178	97.3231	107.181
	6	296.272	276.673	236.946	92.2344	93.6562	95.6956
	7	157.081	144.15	124.642	98.0582	93.142	103.964
	8	35.6667	32.959	36.6797	98.4288	103.983	99.8416
	AVERAGE	158.352	163.487	160.132	124.193	102.672	103.539
	SD	86.1093	73.3698	75.8304	39.1801	16.9321	6.95885
	SEM	35.154	29.9531	30.9576	15.9952	6.9125	2.84094
TrkbGad1-KO		Interval
		10 ms	20 ms	40 ms	100 ms	200 ms	500 ms
	1	187.202	223.592	211.8	174.852	111.093	108.853
	2	112.331	125.887	188.442	183.129	104.074	110.664
	3	142.074	208.931	142.95	109.538	117.976	97.6487
	4	187.081	196.29	75.3559	75.0643	74.8983	93.2209
	5	181.29	159.73	179.078	111.952	99.9379	99.8802
	6	176.501	169.582	201.003	142.396	135.539	119.379
	7	164.413	180.669	166.438	132.822	107.253	104.941
	8	123.236	195.152	103.541	104.125	103.544	100.257
	AVERAGE	159.266	182.479	158.576	129.235	106.79	104.355
	SD	29.6632	30.7782	48.1152	36.6901	17.1228	8.38238
	SEM	12.11	12.5651	19.6429	14.9787	6.99034	3.42209
	P value	0.969	0.42	0.947	0.83	0.861	0.972
Figure S6B
WT		Interval
	1	166.687	154.254	135.254	101.021	149.287	122.977
	2	134.452	137.415	198.785	128.548	94.7014	76.801
	3	117.34	164.254	136.214	107	120.34	100.325
	4	108.125	134.654	163.541	117.54	99.4312	98.455
	5	111.659	140.265	167.212	116.324	96.54	79.455
	6	119.432	167.422	188.215	136.541	102.457	102.675
	7	137.457	176.325	183.451	117.344	112.344	97.234
	8	104.56	152.645	176.125	126.562	102.345	98.4567
	AVERAGE	124.964	153.404	168.6	118.86	109.681	97.0473
	SD	20.5375	15.2163	23.1806	11.5583	18.1167	14.3335
	SEM	8.3844	6.21204	9.46343	4.71867	7.39612	5.85164
BAC-Gad1-Cre(tg/+)		Interval
	1	156.253	131.375	121.271	123.295	94.5744	87.8793
	2	173.435	164.912	153.614	141.355	104.154	103.458
	3	177.763	107.892	127.122	84.1828	87.7195	79.1756
	4	92.4325	73.4386	166.988	167.402	110.125	161.179
	5	177.658	227.878	225.488	140.602	119.53	136.855
	6	141.051	114.501	160.723	117.421	102.658	104.791
	7	72.8578	112.021	223.545	109.685	178.661	124.154
	8	154.611	165.237	163.516	146.384	101.698	103.542
	AVERAGE	143.258	137.157	167.784	128.791	112.39	112.629
	SD	39.8688	47.6357	38.7766	25.6685	28.4125	26.8237
	SEM	16.2763	19.4472	15.8305	10.4791	11.5993	10.9507
	P value	0.195	0.249	0.954	0.48	0.847	0.269
