# Supplementary material for: Immature Dentate Granule Cells Require Ntrk2/Trkb for the Formation of Functional Hippocampal Circuitry
Source: iScience. 2020 Apr 18;23(5):101078. doi: 10.1016/j.isci.2020.101078 (PMC7200316; doi:10.1016/j.isci.2020.101078)
Supplement: Table S2. Statistical analysis for Data Presented in Figures 6B and 6C — (B) Time course of changes in fEPSP slopes (mean ± SEM) following high-frequency stimulation of Schaffer collaterals. (C) fEPSP data (mean ± SEM) included in each histogram. [file mmc3.xlsx]

## Sheet: Table S2
Table S2. Statistical analysis for data presented in Figure 6B-C. (B) Time course of changes in fEPSP slopes (mean ± SEM) following HFS stimulation of Schaffer collaterals. (C) fEPSP data (mean ± SEM) included in each histogram.
Figure 6B
	Baseline						Day 1											Day 2						Day 3
	B1	B2	B3	B4	B5		D1-1	D1-2	D1-3	D1-4	D1-5	D1-6	D1-7	D1-8	D1-9	D1-10		D2-1	D2-2	D2-3	D2-4	D2-5		D3-1	D3-2	D3-3	D3-4	D3-5
TrkbGad1-WT
1	110.325	80.4538	109.613	102.284	99.3247		300.361	303.464	317.444	344.505	308.26	308.668	290.117	303.647	290.749	295.995		250.322	246.657	258.655	247.322	214.232		180.655	187.351	194.322	175.352	161.215
2	103.261	101.32	94.6149	106.366	96.4379		420.177	495.373	377.717	349.845	321.491	304.317	301.025	289.992	291.304	300.342		307.065	293.183	308.711	299.006	237.95		156.677	178.913	154.736	156.289	142.506
3	108.845	93.0412	107.371	89.6907	103.052		333.632	343.361	329.136	341.322	315.322	350.132	342.534	326.542	304.541	308.634		221.392	217.784	221.134	292.784	225.515		159.313	138.313	123.655	106.315	107.324
4	109.273	92.1917	97.1917	97.3826	105.018		330.203	330.203	300.383	290.188	289.302	260.282	259.203	240.186	227.019	222.102		236.329	233.199	198.279	170.276	170.276		145.293	140.283	130.488	126.988	120.453
5	108.287	92.1892	97.2816	94.2371	105.001		263.177	315.383	289.379	281.287	270.187	251.202	230.373	227.198	218.293	198.287		209.238	195.179	187.283	167.389	150.288		134.288	133.408	130.277	122.853	110.276
6	101.73	95.9638	103.789	104.201	97.3163		390.312	324.322	301.654	325.354	346.322	327.322	336.355	351.313	341.325	326.322		239.355	239.321	237.166	241.321	219.265		127.155	134.154	118.125	137.155	129.135
7	106.793	90.8868	99.6139	105.825	100.081		330.269	373.418	347.581	312.175	374.875	346.492	330.571	321.82	341.027	338.168		298.693	284.92	283.683	278.164	246.091		173.166	168.132	174.529	170.82	176.654
8	108.288	94.5025	99.5801	96.9459	103.684		309.352	288.126	313.212	318.216	313.322	310.325	312.165	329.232	342.321	309.324		290.373	308.553	319.15	297.052	222.39		153.234	126.233	110.89	121.735	118.23
AVERAGE	107.1	92.5686	101.132	99.6166	101.239		334.685	346.706	322.063	320.361	317.385	307.342	300.293	298.741	294.572	287.397		256.596	252.349	251.757	249.164	210.751		153.722	150.848	142.128	139.688	133.224
SD	3.03923	5.87924	5.28405	5.9979	3.40458		49.8245	65.3371	28.9163	25.1433	32.2482	36.1527	39.3225	44.1535	49.4694	49.9573		37.2055	39.4954	49.3095	54.1118	33.211		18.1195	23.5323	29.5252	25.0824	24.9509
SEM	1.24076	2.40019	2.15721	2.44863	1.38991		20.3408	26.6738	11.805	10.2647	13.1653	14.7593	16.0533	18.0256	20.1958	20.395		15.1891	16.1239	20.1305	22.0911	13.5584		7.39724	9.60701	12.0536	10.2398	10.1862
TrkbGad1-KO
1	102.288	97.4173	98.7766	102.175	99.343		116.674	121.205	123.471	147.807	148.94	152.338	148.94	141.205	136.072	136.674		127.077	120.249	100.816	105.913	120.362		118.469	126.171	119.867	97.773	103.339
2	102.31	104.799	97.5357	100.392	97.6347		198.145	180.362	195.322	180.165	185.313	167.232	189.132	186.166	186.527	186.032		169.342	156.642	186.125	190.217	183.115		189.313	186.322	156.264	147.123	186.312
3	106.145	100.559	96.8343	95.0317	100.559		109.455	126.313	149.013	155.624	158.696	153.166	148.007	110.801	125.456	131.732		162.942	149.907	137.803	151.527	136.872		152.654	149.654	154.651	139.351	137.315
4	109.483	128.202	84.8989	79.7753	100.64		101.124	137.079	159.551	179.775	184.27	191.236	170.404	179.775	188.764	158.427		126.629	123.596	120.225	121.461	123.483		83.0337	70.5618	122.921	123.596	94.382
5	100.076	100.001	100.188	99.8736	102		186.283	196.29	178.288	170.828	169.907	159.303	159.083	161	160.383	160.655		150.443	154.329	145.093	150.827	145.889		130.2	135.928	132.938	132.398	129.387
6	98.2766	98.8367	104.9	100.387	99.3276		188.373	187.29	177.289	164.289	174.889	165.329	150.287	155.392	159.329	154.889		134.293	154.293	137.494	140.393	142.983		129.328	134.973	143.299	135.283	128.39
7	104.302	101.108	96.1562	101.283	98.9888		166.465	160.783	154.396	148.986	152.126	144.785	159.036	153.685	158.299	151.353		143.21	138.445	143.47	143.065	141.739		130.891	141.246	124.065	119.948	130.826
8	107.814	119.805	88.8666	87.1392	96.0996		105.289	141.696	144.282	167.7	151.483	157.201	158.206	165.288	162.11	155.079		129.786	136.751	129.014	121.494	125.177		107.844	130.108	118.786	131.473	115.849
AVERAGE	103.837	106.341	96.0194	95.7571	99.3242		146.476	156.377	160.201	164.397	165.703	161.324	160.387	156.664	159.618	154.355		142.965	141.776	137.505	140.612	139.952		130.216	134.37	134.099	128.368	128.225
SD	3.83665	11.3296	6.34313	8.12232	1.8433		42.1241	28.9634	22.7232	12.6892	14.8706	14.0793	13.7386	23.4538	21.7242	16.4489		16.5571	14.301	24.4189	25.7084	19.9765		31.3091	31.9364	15.4101	15.0038	27.7301
SEM	1.56631	4.6253	2.58957	3.31592	0.752524		17.1971	11.8243	9.27672	5.18033	6.07089	5.74787	5.60876	9.57495	8.86888	6.71522		6.75942	5.83835	9.96897	10.4954	8.15536		12.7819	13.038	6.29114	6.12528	11.3208
P value	0.823	0.347	0.726	0.792	0.896		<0,001	<0,001	<0,001	<0,001	<0,001	<0,001	<0,001	<0,001	<0,001	<0,001		<0,001	<0,001	<0,001	<0,001	<0,001		0.11	0.261	0.583	0.439	0.732
Figure 6C
	B	Day 1	Day 2	Day 3
TrkbGad1-WT
AVERAGE	100.663	293.57	237.224	138.347
SD	4.853	46.05	48.308	25.71
SEM	0.991	9.4	9.861	5.248
TrkbGad1-KO
AVERAGE	97.034	156.879	139.356	130.231
SD	6.009	19.956	22.493	19.561
SEM	1.227	4.073	4.591	3.993
P value	0.659	<0,001	<0,001	0.324
