# Supplementary material for: Immature Dentate Granule Cells Require Ntrk2/Trkb for the Formation of Functional Hippocampal Circuitry
Source: iScience. 2020 Apr 18;23(5):101078. doi: 10.1016/j.isci.2020.101078 (PMC7200316; doi:10.1016/j.isci.2020.101078)
Supplement: Table S3. Statistical Analysis for Data Presented in Figure S6D and S6E and Related to Figure 6 — (D) Time course of changes in fEPSP slopes (mean ± SEM) following high-frequency stimulation of Schaffer collaterals. (E) fEPSP data (mean ± SEM) included in each histogram. [file mmc4.xlsx]

## Sheet: Table S3
Table S3. Statistical analysis for data related to Figure S6D-E. (D) time course of changes in fEPSP slopes (mean ± SEM) following HFS stimulation of Schaffer collaterals. (E) fEPSP data (mean ± SEM) included in each histogram.
Figure S6D
		Baseline						Day 1											Day 2						Day 3
		B1	B2	B3	B4	B5		D1-1	D1-2	D1-3	D1-4	D1-5	D1-6	D1-7	D1-8	D1-9	D1-10		D2-1	D2-2	D2-3	D2-4	D2-5		D3-1	D3-2	D3-3	D3-4	D3-5
WT
	1	105.651	103.352	94.651	100.361	94.1651		246.316	274.352	254.322	276.651	263.615	259.651	230.651	259.651	274.631	264.651		254.316	274.651	251.651	239.651	254.651		193.362	195.316	185.163	196.651	179.651
	2	107.579	102.521	90.3329	99.9234	98.6439		332.881	304.05	303.289	304.712	304.409	318.001	307.014	292.778	271.123	286.285		250.436	244.933	232.047	218.82	215.586		203.332	194.336	187.404	154.734	129.315
	3	108.913	103.085	97.1335	95.7825	96.0861		261.473	298.621	286.082	289.844	288.818	283.548	289.618	274.822	270.839	277.654		266.825	229.276	237.538	229.488	216.343		192.237	192.227	184.41	163.637	161.724
	4	108.641	102.321	102.321	100.133	96.3612		237.321	248.321	240.351	250.315	224.321	239.651	260.312	246.321	271.631	260.361		198.352	185.313	156.322	169.687	143.632		129.322	116.317	101.322	105.326	99.3217
	5	98.3847	105.283	103.929	100.283	94.3927		312.384	254.182	219.293	219.283	218.393	215.938	210.894	210.293	218.388	208.293		207.182	208.494	210.309	201.298	198.293		167.595	165.494	156.387	106.948	92.2826
	6	98.2827	111.283	105.293	98.2827	93.2928		318.293	240.293	219.494	219.387	215.929	217.293	197.283	199.384	205.384	190.377		187.278	199.844	213.293	201.394	187.384		175.384	179.384	159.867	131.293	121.949
	7	105.615	104.936	88.992	95.6423	96.4045		279.598	300.201	311.305	265.681	309.012	301.826	279.833	296.215	272.877	276.468		242.376	239.792	221.849	199.235	219.119		178.347	169.826	151.284	165.693	146.483
	8	100.777	102.203	99.7272	102.458	97.7236		254.397	278.471	263.216	269.58	256.57	261.599	274.965	260.571	282.735	274.008		237.588	228.294	221.93	198.088	182.987		133.279	133.272	122.866	124.481	125.523
	AVERAGE	104.23	104.373	97.7974	99.1082	95.8837		280.333	274.811	262.169	261.932	260.133	262.189	256.321	255.004	258.451	254.762		230.544	226.324	218.117	207.208	202.249		171.607	168.271	156.088	143.595	132.031
	SD	4.44006	3.02229	6.1127	2.37962	1.82967		36.3821	25.0681	35.6076	30.8507	38.1276	37.4392	39.2845	35.3324	29.2003	35.4428		29.0831	28.2256	28.3527	21.7357	32.625		27.3553	29.3807	31.096	31.967	29.6634
	SEM	1.81265	1.23385	2.4955	0.971474	0.746959		14.8529	10.234	14.5368	12.5947	15.5655	15.2845	16.0378	14.4244	11.921	14.4695		11.8731	11.5231	11.575	8.87354	13.3191		11.1678	11.9946	12.6949	13.0505	12.11
BAC-Gad1-Cre(tg/+)
	1	105.978	100.179	93.0822	101.08	100.081		235.255	275.045	257.349	254.745	262.148	259.448	260.348	256.749	276.845	268.347		273.443	271.446	259.748	228.254	260.347		176.365	168.662	176.761	151.758	160.96
	2	103.049	96.9432	94.7933	93.6693	111.545		372.171	347.984	310.568	294.057	297.313	278.062	289.948	339.199	301.783	272.403		242.377	238.45	257.183	222.016	203.618		176.313	160.351	145.155	111.316	106.317
	3	105.108	99.0991	89.8726	104.178	104.743		243.591	310.116	296.01	295.367	291.506	287.941	294.08	286.358	300.463	290.167		228.494	201.416	196.911	195.624	197.555		140.352	158.322	149.654	143.153	160.313
	4	104.718	95.0704	100.394	85.3873	116.43		289.354	267.125	266.153	284.322	288.131	269.155	285.156	263.285	267.215	289.141		175.155	173.136	178.165	157.352	135.132		154.122	156.133	139.165	154.121	153.135
	5	101.389	98.3737	98.4645	103.937	101.289		290.384	282.439	278.282	231.405	224.095	221.293	211.937	209.008	200.918	210.203		198.203	199.291	201.293	198.024	180.019		145.293	124.939	124.865	112.101	110.328
	6	101.384	96.3837	103.283	100.938	100.273		281.283	279.283	261.293	244.29	213.292	219.394	210.209	198.389	196.049	196.394		187.293	185.192	185.192	181.182	176.929		130.283	120.394	111.203	98.2389	95.3927
	7	106.013	98.5613	93.4377	97.3745	110.013		328.713	316.515	308.959	294.401	299.73	358.755	329.148	317.974	301.314	272.875		189.91	179.948	163.466	145.135	159.982		130.339	134.507	130.958	154.037	128.638
	8	103.913	97.0848	97.1335	95.7825	110.086		281.473	298.621	286.082	279.844	288.818	283.548	289.618	274.822	293.839	297.654		226.825	235.276	237.538	196.488	166.343		132.237	132.227	144.41	163.637	141.724
	AVERAGE	103.944	97.7119	96.3076	97.7933	106.807		290.278	297.141	283.087	272.304	270.629	272.199	271.306	268.223	267.303	262.148		215.213	210.519	209.937	190.509	184.99		148.163	144.442	140.271	136.045	132.101
	SD	1.86151	1.64308	4.35939	6.26026	6.0795		43.997	26.8732	20.8664	25.243	34.1358	43.8416	41.6046	48.4389	44.2791	37.9002		33.2815	34.4085	36.8412	28.7377	37.2868		19.2115	18.4221	19.3862	24.8519	25.8074
	SEM	0.759957	0.670784	1.77971	2.55574	2.48195		17.9617	10.9709	8.51868	10.3054	13.9359	17.8983	16.985	19.7751	18.0768	15.4727		13.5871	14.0472	15.0404	11.7321	15.2223		7.84305	7.52078	7.91437	10.1457	10.5358
	P value	0.984	0.651	0.919	0.929	0.459		0.5	0.132	0.157	0.482	0.476	0.497	0.31	0.37	0.548	0.616		0.299	0.284	0.579	0.258	0.243		0.114	0.108	0.284	0.608	0.996
Figure S6E
		B	Day 1	Day 2	Day 3
WT
	AVERAGE	100.303	265.892	195.146	136.139
	SD	7.171	41.898	34.742	22.73
	SEM	1.464	8.552	7.092	4.64
BAC-Gad1-Cre(tg/+)
	AVERAGE	97.596	256.073	209.191	143.905
	SD	3.993	32.011	27.536	31.206
	SEM	0.815	6.534	5.621	6.37
	P value	0.739	0.227	0.085	0.339
